# Supplementary material for: ToP: A Trend-of-Disease-Progression Procedure Works Well for Identifying Cancer Genes from Multi-State Cohort Gene Expression Data for Human Colorectal Cancer
Source: PLoS One. 2013 Jun 14;8(6):e65683. doi: 10.1371/journal.pone.0065683 (PMC3683052; doi:10.1371/journal.pone.0065683)
Supplement: Table S4 — The 141 predicted cancer genes curated from the ToP+SAM procedure. Genes in the first column marked by “*”, exclusively from the Nor-Ade-CRC sequence; Genes marked by “#”, exclusively from the Nor-IBD-CRC sequence; Genes without marks, from both. (XLS) [file pone.0065683.s013.xls]

## Sheet: Sheet1
Table S4. The 141 predicted cancer genes curated from the ToP+SAM procedure. Genes in the first column marked by “*”, exclusively from the Nor-Ade-CRC sequence; Genes marked by “#”, exclusively from the Nor-IBD-CRC sequence; Genes without marks, from both.
Gene	Degree			Clustering coefficient			Student’s t-test (Ade/IBD v.s. Nor)		Student’s t-test (CRC v.s. Nor)		ANOVA p-value	CancerGenes
	Nor	Ade/IBD	CRC	Nor	Ade/IBD	CRC	p-value	fold change	p-value	fold change
*AURKB	6	7	10	0.07	0.19	0.16	0.00338	1.71	0.0548	1.51	0.0415	YES
*BUB1B	4	6	7	0.17	0.13	0.33	0.0271	1.73	0.0999	1.52	0.165	YES
*CCNA2	5	9	14	0.1	0.17	0.16	0.0146	1.73	0.091	1.51	0.0966	YES
*CDC25A	2	5	11	0	0	0.07	0.000828	1.52	0.0456	1.39	0.0195	YES
*CDK2	1	22	48	0	0.05	0.05	0.00558	1.51	0.0688	1.33	0.0279	YES
*EZH2	0	6	11	0	0.07	0.02	0.0163	1.71	0.0774	1.46	0.0753	YES
*HDAC2	0	3	35	0	0	0.07	1.47e-05	1.53	0.0354	1.33	5.31e-06	YES
*HMGA1	0	0	6	0	0	0.13	<1 E-06	1.78	0.0947	1.25	0.000594	YES
*KAT2B	2	3	8	0	0	0.07	0.00135	0.55	0.16	0.82	0.000108	YES
*LSM2	0	4	10	0	0	0.27	2.29e-05	1.53	0.0892	1.26	0.00367	YES
*MAD2L1	1	5	9	0	0.2	0.14	0.00931	1.96	0.0604	1.77	0.0356	YES
*MCM3	7	15	18	0.38	0.36	0.39	0.00108	1.64	0.0618	1.4	0.00969	YES
*MMP2	0	0	12	0	0	0.03	0.00464	0.74	0.0136	1.77	2.95e-07	YES
*MRE11A	0	1	6	0	0	0.07	0.0051	1.53	0.0497	1.39	0.00284	YES
*MSH2	4	2	14	0.17	1	0.18	0.0006	1.77	0.0596	1.42	0.000247	YES
*MTHFD1	2	6	14	0	0.47	0.68	9.39e-05	1.74	0.0361	1.37	0.000699	YES
*PECAM1	1	1	7	0	0	0.14	0.32	1.08	0.0013	2.08	0	YES
*PFDN2	0	0	6	0	0	0.47	0.000101	1.56	0.0179	1.48	0.00201	YES
*POLR1E	1	1	9	0	0	0.42	7.07e-05	1.55	0.0453	1.26	0.000146	YES
*PRMT1	2	8	17	0	0.11	0.12	2.29e-05	1.71	0.034	1.43	0.00149	YES
*PRMT5	0	6	8	0	0.33	0.25	<1 E-06	1.78	0.0277	1.34	5.61e-06	YES
*SKP2	1	9	16	0	0.08	0.11	0.00608	1.54	0.059	1.48	0.0156	YES
*SUPT16H	1	5	8	0	0.4	0.32	5.39e-05	1.58	0.0646	1.21	1e-05	YES
*TGFB1	5	1	10	0	0	0.02	0.0651	0.83	0.02	1.52	2.95e-07	YES
*TRIM28	0	4	8	0	0.17	0.11	1.47e-05	1.56	0.0479	1.33	0.00195	YES
*TUBB	9	5	41	0.03	0	0.08	1.91e-05	1.64	0.023	1.44	0.00107	YES
*YEATS4	0	3	12	0	0.67	0.68	0.00102	1.68	0.055	1.48	0.0015	YES
*ACTN1	3	4	8	0	0.17	0.54	<1 E-06	2.04	0.00306	1.8	1e-05	NO
*BUB3	1	4	6	0	0.33	0.4	0.0014	1.56	0.0212	1.44	0.00208	NO
*C1QBP	4	6	16	0	0.27	0.23	0.00134	1.52	0.242	1.14	0.0136	NO
*CBX3	1	3	8	0	0	0.04	0.000102	1.62	0.0235	1.45	0.000363	NO
*CCT2	2	9	16	0	0.58	0.49	<1 E-06	1.67	0.0241	1.48	0.000208	NO
*CCT4	0	7	17	0	0.71	0.46	<1 E-06	1.57	0.0162	1.45	0.000125	NO
*CCT6A	2	5	9	0	0.9	1	4.89e-05	1.68	0.0223	1.47	0.000208	NO
*CCT7	1	9	18	0	0.56	0.41	8.43e-05	1.54	0.0258	1.4	0.00105	NO
*CCT8	1	7	9	0	0.76	1	1.91e-05	1.51	0.0143	1.42	0.000456	NO
*CDK1	21	39	68	0.01	0.03	0.01	0.00325	2.27	0.0534	1.92	0.029	NO
*DARS	0	6	10	0	0.33	0.47	4.89e-05	1.62	0.0371	1.43	0.00137	NO
*DCN	3	0	6	0	0	0.4	1.91e-05	0.48	0.153	1.21	0	NO
*EIF3J	0	4	9	0	0.67	0.44	9.09e-05	1.51	0.022	1.41	0.00066	NO
*EPRS	3	2	27	0	0	0.28	0.000169	1.67	0.0114	1.42	3.96e-05	NO
*EXOSC2	0	3	15	0	0.33	0.3	0.000126	1.57	0.0627	1.25	9.48e-05	NO
*EXOSC7	0	1	9	0	0	0.72	<1 E-06	1.59	0.0223	1.43	0.000399	NO
*GEMIN6	0	5	9	0	0.5	0.72	<1 E-06	1.56	0.0191	1.39	0.000528	NO
*GTF2E2	2	1	8	0	0	0.18	<1 E-06	1.59	0.0111	1.42	0.00019	NO
*HIST1H1C	2	0	16	0	0	0.85	0.0245	0.5	0.167	0.74	0.0103	NO
*IARS	2	6	10	0	0.4	0.58	0.000105	1.67	0.02	1.46	0.000214	NO
*ILF2	1	7	12	0	0.29	0.64	<1 E-06	1.83	0.0158	1.49	2.13e-05	NO
*KDM1A	0	0	6	0	0	0.33	<1 E-06	1.56	0.0703	1.25	1.98e-05	NO
*NOLC1	1	9	28	0	0.78	0.57	2.85e-05	1.75	0.023	1.44	4.22e-05	NO
*NOP2	0	4	23	0	0.83	0.67	1.47e-05	1.58	0.0101	1.42	3.39e-05	NO
*NOP56	2	5	14	0	0.5	0.57	0.000121	1.79	0.0479	1.46	0.00214	NO
*NOP58	1	9	16	0	0.44	0.56	0.000316	1.6	0.0318	1.48	0.000689	NO
*NUP133	1	0	6	0	0	0.4	0.000909	1.51	0.0468	1.27	0.000597	NO
*ORC5L	1	0	14	0	0	0.53	7.81e-06	1.58	0.0251	1.34	5.61e-06	NO
*POLR2D	2	6	11	0	0	0.2	1.91e-05	1.62	0.02	1.49	0.00162	NO
*PSMA3	3	11	20	0.33	0.09	0.34	0.000658	1.54	0.0182	1.44	0.00778	NO
*RCC1	2	3	6	0	0.33	0.27	1.91e-05	1.67	0.0466	1.3	0.000247	NO
*RFC2	0	6	9	0	1	0.58	0.00193	1.53	0.0446	1.35	0.00459	NO
*RSL1D1	0	0	7	0	0	0.9	7.81e-06	1.66	0.031	1.37	2.95e-07	NO
*SNRPB	0	3	35	0	0.67	0.29	0.000281	1.55	0.0337	1.41	0.00864	NO
*SNRPD1	1	21	34	0	0.18	0.29	0.000185	1.74	0.0553	1.37	0.00148	NO
*SNRPF	1	10	20	0	0.27	0.38	0.000428	1.52	0.0697	1.37	0.0333	NO
*TRA@	2	1	6	0	0	0.27	0.000293	0.44	0.0754	0.66	1.15e-05	NO
*TRAP1	1	3	19	0	0.33	0.77	6.25e-05	1.87	0.0519	1.36	7.35e-05	NO
*UBQLN4	1	0	9	0	0	0.03	4.89e-05	1.56	0.0422	1.2	1.12e-05	NO
*WDR77	1	1	6	0	0	0.8	<1 E-06	1.53	0.0262	1.39	1.21e-05	NO
ANAPC10	0	2/0	7	0	0.00/0.00	0.29	2.89E-04/ 3.21E-01	1.53/0.08	0.0132	1.56	0.000208	YES
ATR	1	0/0	7	0	0.00/0.00	0.24	3.28E-03/ 7.65E-03	1.43/0.41	0.0141	1.53	0.0118	YES
BCL2	2	0/5	6	0	0.00/0.10	0.2	1.09E-03/ 1.24E-01	0.62/-0.27	0.0251	0.62	0.0175	YES
BIRC5	1	6/1	10	0	0.20/0.00	0.13	3.60E-04/ 1.70E-03	1.99/0.51	0.0371	1.61	0.00992	YES
CAD	3	5/7	16	0	0.20/0.38	0.64	1.91E-05/ 1.90E-02	1.69/0.24	0.0125	1.51	0.00016	YES
CCND1	1	0/1	9	0	0.00/0.00	0.06	<1 E-06/ 1.14E-02	2.17/0.46	0.00394	1.88	8.86e-07	YES
CD3EAP	0	2/4	11	0	1.00/0.33	0.38	2.96E-04/ 3.70E-01	1.67/0.05	0.0149	1.72	9.03e-05	YES
CDC25B	2	1/0	9	0	0.00/0.00	0.06	7.81E-06/ <1 E-06	2.73/1.34	0.0124	2.35	0.000911	YES
CDC6	3	10/0	15	0	0.33/0.00	0.35	1.19E-03/ 8.80E-03	2.39/0.62	0.0202	2.14	0.00597	YES
CDK4	0	8/3	17	0	0.11/0.00	0.08	<1 E-06/ 1.04E-01	1.92/0.15	0.0246	1.6	8.18e-05	YES
CEBPB	1	1/6	7	0	0.00/0.00	0.05	3.24E-04/ 7.92E-05	1.8/1.2	0.00515	2.48	0.00101	YES
CHEK1	3	5/1	7	0	0.20/0.00	0.1	7.82E-04/ 1.24E-02	2.41/0.54	0.0221	2.06	0.00379	YES
COL1A1	0	7/11	15	0	0.19/0.18	0.17	3.63E-01/ 1.01E-03	1.09/0.82	0.0027	2.01	2.27e-05	YES
COL1A2	1	5/8	12	0	0.40/0.32	0.24	4.64E-01/ 8.19E-04	1.02/1.11	0.00358	2.27	2.24e-05	YES
E2F5	1	1/0	7	0	0.00/0.00	0.29	<1 E-06/ 1.76E-03	1.99/0.55	0.00556	1.89	0.000455	YES
EEF1E1	0	4/3	9	0	0.83/0.33	0.67	1.85E-04/ 1.60E-01	1.84/0.22	0.0193	1.79	0.000936	YES
FASN	0	5/0	22	0	0.50/0.00	0.53	1.51E-03/ 2.13E-02	1.85/0.43	0.0272	1.79	0.00882	YES
FN1	1	1/4	15	0	0.00/0.00	0.11	3.22E-02/ 4.28E-01	0.52/0.06	0.0489	1.71	0.000177	YES
GTPBP4	1	6/3	12	0	0.53/0.00	0.7	3.09E-04/ 1.49E-01	1.88/0.24	0.0176	1.8	0.000342	YES
HSP90AB1	4	8/2	17	0	0.11/0.00	0.35	<1 E-06/ 5.13E-03	1.6/0.3	0.0133	1.6	0.00044	YES
IQGAP2	0	0/0	7	0	0.00/0.00	0.57	6.02E-04/ 1.89E-03	0.56/-0.58	0.0268	0.66	0.00617	YES
ITGA5	1	4/7	8	0	0.00/0.00	0.21	8.07E-02/ 2.16E-03	1.2/0.91	0.00606	2.04	0.000276	YES
KPNA2	0	5/4	14	0	0.20/0.33	0.08	5.91E-04/ 2.16E-03	1.97/0.7	0.0215	1.78	0.00281	YES
MMP9	0	0/3	6	0	0.00/0.00	0.27	3.35E-02/ <1 E-06	1.41/2.3	0.0138	2.75	8.86e-07	YES
MYC	1	0/1	21	0	0.00/0.00	0.03	<1 E-06/ 3.08E-01	3.05/0.13	0.0226	2.14	2.95e-07	YES
PARP1	7	6/13	31	0.38	0.27/0.41	0.44	1.91E-05/ 5.89E-04	1.77/0.62	0.00587	1.58	0.000216	YES
PLAU	0	0/5	6	0	0.00/0.00	0.07	6.14E-03/ 3.22E-05	1.51/1.75	0.00744	2.69	7.76e-05	YES
PLK1	0	1/13	34	0	0.03/0.00	0.11	6.31E-04/ 4.99E-03	1.67/0.37	0.0187	1.66	0.00581	YES
POLA1	0	5/0	10	0	0.30/0.00	0.24	8.12E-04/ 8.36E-02	1.51/0.21	0.0264	1.55	0.00351	YES
PRKDC	7	19/13	70	0.05	0.22/0.19	0.18	6.41E-04/ 7.56E-03	1.89/0.42	0.0106	2	0.00159	YES
PSMC2	1	5/4	14	0	0.10/0.17	0.23	4.85E-04/ 8.56E-04	1.49/0.43	0.0106	1.56	0.00322	YES
PSMD12	1	3/2	6	0	1.00/1.00	0.67	1.77E-04/ 1.14E-02	1.65/0.39	0.0116	1.69	0.00355	YES
PTPN11	1	0/2	17	0	0.00/0.00	0.04	3.58E-04/ 3.86E-02	1.37/0.2	0.00886	1.54	0.000834	YES
RUVBL1	0	2/0	17	0	1.00/0.00	0.26	<1 E-06/ 2.81E-03	2.1/0.41	0.00837	1.78	2.3e-05	YES
SAP30	0	4/1	7	0	0.17/0.00	0.48	3.40E-03/3.41E-04	1.78/0.79	0.0091	2.22	0.00448	YES
SMC1A	2	3/0	10	0	0.00/0.00	0.11	1.61E-01/ 1.64E-01	1.16/0.18	0.02	1.54	0.0165	YES
TGFBI	0	1/5	6	0	0.00/0.20	0.13	<1 E-06/ 5.29E-04	2.73/0.88	0.00844	2.14	0.000181	YES
TOP2A	6	11/28	47	0.07	0.20/0.07	0.29	2.41E-02/ 9.62E-02	1.89/0.41	0.0319	1.93	0.0398	YES
TPX2	3	8/2	12	0	0.36/0.00	0.61	1.02E-03/ 2.97E-02	2.36/0.5	0.0249	2.23	0.00321	YES
AARS	1	3/1	17	0	0.00/0.00	0.65	1.02E-04/ 9.74E-05	1.51/0.58	0.00251	1.62	5.67e-05	NO
C20orf20	0	2/0	14	0	0.00/0.00	0.47	1.91E-05/ 4.24E-03	1.62/0.3	0.0195	1.78	0.00225	NO
CCT3	0	5/6	11	0	0.60/0.67	0.67	<1 E-06/ 5.65E-04	1.84/0.37	0.0145	1.55	0.000181	NO
CDC45	0	5/2	8	0	0.30/1.00	0.46	1.22E-03/ 2.08E-03	1.66/0.37	0.0167	1.52	0.007	NO
CDK8	1	6/0	16	0	0.27/0.00	0.14	3.24E-02/ 1.74E-01	1.29/-0.17	0.0255	1.57	0.000915	NO
CENPA	2	5/3	6	0	0.30/0.00	0.4	4.67E-03/ 6.10E-02	2.19/0.53	0.0443	1.82	0.0106	NO
CSE1L	0	1/1	7	0	0.00/0.00	0.05	<1 E-06/ 3.32E-02	2.11/0.26	0.0143	2.01	8.94e-05	NO
CSTF1	0	0/1	7	0	0.00/0.00	0.19	7.81E-06/ 2.78E-02	1.62/0.28	0.00851	1.61	5.46e-05	NO
DBF4	0	9/4	13	0	0.36/0.00	0.4	2.18E-03/ 1.09E-01	1.84/0.26	0.0146	1.8	0.00324	NO
DDX21	3	4/1	16	0	0.83/0.00	0.6	7.81E-06/ 4.98E-02	2.14/0.34	0.0125	1.83	8.86e-06	NO
DIS3	0	1/3	8	0	0.00/0.00	0.61	1.12E-03/ 2.86E-01	1.45/0.11	0.00768	1.65	0.000245	NO
EIF2S2	1	0/1	8	0	0.00/0.00	0.14	<1 E-06/ 3.00E-03	1.72/0.32	0.00844	1.88	0.000105	NO
EXOSC3	0	4/0	14	0	0.17/0.00	0.38	3.16E-04/ 3.99E-02	1.54/0.25	0.0132	1.54	0.00115	NO
GEMIN5	0	5/2	8	0	0.60/0.00	0.64	3.14E-04/ 1.92E-01	1.69/0.15	0.0176	1.52	2.24e-05	NO
HSPH1	0	0/1	19	0	0.00/0.00	0.5	5.66E-03/ 9.98E-03	1.41/0.45	0.0149	1.87	0.00902	NO
IPO5	1	4/3	10	0	0.00/0.33	0.13	1.02E-04/ 2.69E-01	1.61/0.08	0.0212	1.55	0.000536	NO
MARS	1	3/0	10	0	0.33/0.00	0.6	9.16E-04/ 7.92E-05	1.46/0.41	0.00618	1.55	0.00269	NO
MKI67	2	11/0	24	0	0.38/0.00	0.66	5.40E-03/ 4.70E-03	1.8/0.62	0.0199	1.84	0.00872	NO
NAT10	4	13/13	27	0.5	0.56/0.50	0.76	2.29E-05/ 3.55E-02	1.68/0.23	0.0171	1.56	0.000276	NO
NDC80	9	9/5	13	0.08	0.11/0.10	0.12	7.14E-03/ 1.42E-02	2.2/0.72	0.0826	1.67	0.054	NO
PKM2	1	1/3	16	0	0.00/0.00	0.58	<1 E-06/ 5.69E-05	1.83/0.88	0.0199	1.62	0.0009	NO
PSAT1	0	5/0	18	0	0.40/0.00	0.67	<1 E-06/ <1 E-06	6.15/1.5	0.0027	5.62	3.54e-05	NO
PSMB2	4	2/2	11	0.83	0.00/1.00	0.91	<1 E-06/ <1 E-06	1.57/0.66	0.0134	1.54	0.000475	NO
RACGAP1	3	3/2	6	0	0.00/0.00	0.13	5.76E-03/ 1.14E-01	1.93/0.34	0.0439	1.69	0.0124	NO
RPAP3	1	3/7	14	0	0.00/0.52	0.62	7.63E-04/ 2.06E-01	1.73/0.18	0.0136	1.64	0.000671	NO
SNRPA1	0	5/11	41	0	0.50/0.29	0.42	6.10E-03/ 5.83E-02	1.34/0.25	0.0267	1.57	0.0153	NO
SPARC	2	3/7	9	0	0.33/0.10	0.14	1.44E-01/ 1.32E-04	1.23/1.22	0.000775	2.89	1.77e-06	NO
TTF2	2	5/4	8	0	0.00/0.00	0.07	1.01E-01/ 4.12E-01	1.33/0.05	0.0379	1.55	0.033	NO
#PML	0	0	11	0	0	0.05	<1 E-06	0.85	0.02	0.42	2.95e-07	YES
#CD74	3	5	6	0	0.3	0.33	0.000132	0.68	0.423	0.02	0	NO
#DNAJB11	0	2	6	0	1	0.67	9.35e-05	0.74	0.024	0.43	1.68e-05	NO
#HLA-DRA	5	4	8	0	0.5	0.21	0.000474	1	0.395	0.07	0	NO
#HSPA5	2	5	9	0	0.1	0.33	0.000188	0.61	0.0068	0.53	0.000195	NO
#MCM10	2	8	11	0	0.46	0.44	0.0259	0.48	0.0218	0.94	0.00343	NO
#NUF2	5	4	6	0.3	0.17	0.33	0.0308	0.61	0.0275	1.18	0.0211	NO
