# Supplementary material for: ToP: A Trend-of-Disease-Progression Procedure Works Well for Identifying Cancer Genes from Multi-State Cohort Gene Expression Data for Human Colorectal Cancer
Source: PLoS One. 2013 Jun 14;8(6):e65683. doi: 10.1371/journal.pone.0065683 (PMC3683052; doi:10.1371/journal.pone.0065683)
Supplement: Table S5 — References on the 48 CRC-related genes among the 141 predicted cancer genes. Genes are grouped under GO terms. The symbol #, exclusively from the Nor-Ade-CRC sequence; &, exclusively from the Nor-IBD-CRC sequence; $, from both. PML is the only "&" gene. (XLS) [file pone.0065683.s014.xls]

## Sheet: Sheet1
Table S5. References on the 48 CRC-related genes among the 141 predicted cancer genes. Genes are grouped under GO terms. The symbol #, exclusively from the Nor-Ade-CRC sequence; &, exclusively from the Nor-IBD-CRC sequence; $, from both. PML is the only "&" gene.
Sustaining proliferative signaling
# AURKB	1. Pohl, A., et al., Pharmacogenetic profiling of Aurora kinase B is associated with overall survival in metastatic colorectal cancer. Pharmacogenomics J, 2011. 11(2): p. 93-9.	3
	2. Ota, T., et al., Increased mitotic phosphorylation of histone H3 attributable to AIM-1/Aurora-B overexpression contributes to chromosome number instability. Cancer Res, 2002. 62(18): p. 5168-77.
	3. Dar, A.A., et al., Aurora kinase inhibitors--rising stars in cancer therapeutics? Mol Cancer Ther, 2010. 9(2): p. 268-78.
# BUB1B	1. Rio Frio, T., J. Lavoie, et al. (2010). "Homozygous BUB1B mutation and susceptibility to gastrointestinal neoplasia." N Engl J Med 363(27): 2628-2637.	4
	2. Burum-Auensen, E., P. M. Deangelis, et al. (2007). "Spindle proteins Aurora A and BUB1B, but not Mad2, are aberrantly expressed in dysplastic mucosa of patients with longstanding ulcerative colitis." J Clin Pathol 60(12): 1403-1408.
	3. Shichiri, M., K. Yoshinaga, et al. (2002). "Genetic and epigenetic inactivation of mitotic checkpoint genes hBUB1 and hBUBR1 and their relationship to survival." Cancer Res 62(1): 13-17.
	4. Grady, W. M. (2004). "Genomic instability and colon cancer." Cancer Metastasis Rev 23(1-2): 11-27.
$ CCND1	1. Wang, H.L., et al., Elevated protein expression of cyclin D1 and Fra-1 but decreased expression of c-Myc in human colorectal adenocarcinomas overexpressing beta-catenin.Int J Cancer, 2002. 101(4): p. 301-10.	3
	2. Le Marchand, L., et al., Association of the cyclin D1 A870G polymorphism with advanced colorectal cancer.JAMA, 2003.290(21): p. 2843-8.
	3. Grieu, F., et al., Lack of association between CCND1 G870A polymorphism and the risk of breast and colorectal cancers.Anticancer Res, 2003.23(5b): p. 4257-9.
# CDC25A	1. Huang, M.Y., et al., CDC25A, VAV1, TP73, BRCA1 and ZAP70 gene overexpression correlates with radiation response in colorectal cancer. Oncol Rep, 2011. 25(5): p. 1297-306.	4
	2. Wang, P., et al., microRNA-21 negatively regulates Cdc25A and cell cycle progression in colon cancer cells. Cancer Res, 2009. 69(20): p. 8157-65.
	3. Lee, G., et al., Contributions made by CDC25 phosphatases to proliferation of intestinal epithelial stem and progenitor cells. PLoS One, 2011. 6(1): p. e15561.
	4. Dixon, D., T. Moyana, and M.J. King, Elevated expression of the cdc25A protein phosphatase in colon cancer. Exp Cell Res, 1998. 240(2): p. 236-43.
$ CDC25B	1. Takemasa, I., et al., Overexpression of CDC25B phosphatase as a novel marker of poor prognosis of human colorectal carcinoma. Cancer Res, 2000. 60(11): p. 3043-50.
	2. Talvinen, K., et al., Biochemical and clinical approaches in evaluating the prognosis of colon cancer. Anticancer Res, 2006. 26(6C): p. 4745-51.
# CDK1	1. Salh, B., D. Bergman, et al. (1999). "Differential cyclin-dependent kinase expression and activation in human colon cancer." Anticancer Res 19(1B): 741-748.	4
	2. Abal, M., R. Bras-Goncalves, et al. (2004). "Enhanced sensitivity to irinotecan by Cdk1 inhibition in the p53-deficient HT29 human colon cancer cell line." Oncogene 23(9): 1737-1744.
	3. Fujie, Y., H. Yamamoto, et al. (2005). "Oxaliplatin, a potent inhibitor of survivin, enhances paclitaxel-induced apoptosis and mitotic catastrophe in colon cancer cells." Jpn J Clin Oncol 35(8): 453-463.
	4. Meyer, A., S. Merkel, et al. (2009). "Cdc2 as prognostic marker in stage UICC II colon carcinomas." Eur J Cancer 45(8): 1466-1473.
# CDK2	1. Yamamoto, H., et al., Coexpression of cdk2/cdc2 and retinoblastoma gene products in colorectal cancer. Br J Cancer, 1995. 71(6): p. 1231-6.	>20
	2. Yamamoto, H., et al., Cdk2/cdc2 expression in colon carcinogenesis and effects of cdk2/cdc2 inhibitor in colon cancer cells. Int J Oncol, 1998. 13(2): p. 233-9.
	3. Yuan, Z., et al., Modulation of CDK2-AP1 (p12(DOC-1)) expression in human colorectal cancer. Oncogene, 2005. 24(22): p. 3657-68.
	4. Kitahara, K., et al., Concurrent amplification of cyclin E and CDK2 genes in colorectal carcinomas. Int J Cancer, 1995. 62(1): p. 25-8.
	5. Yu, B., M.E. Lane, and S. Wadler, SU9516, a cyclin-dependent kinase 2 inhibitor, promotes accumulation of high molecular weight E2F complexes in human colon carcinoma cells. Biochem Pharmacol, 2002. 64(7): p. 1091-100.
	6. Lu, K., C. Shih, and B.A. Teicher, Expression of pRB, cyclin/cyclin-dependent kinases and E2F1/DP-1 in human tumor lines in cell culture and in xenograft tissues and response to cell cycle agents. Cancer Chemother Pharmacol, 2000. 46(4): p. 293-304.
	7. Ma, X., et al., [Stat3 signal transduction pathway orchestrates G1 to S cell cycle transition in colon cancer cells]. Beijing Da Xue Xue Bao, 2003. 35(1): p. 50-3.
	8. Chen, F. and L.E. Harrison, Ciglitazone-induced cellular anti-proliferation increases p27kip1 protein levels through both increased transcriptional activity and inhibition of proteasome degradation. Cell Signal, 2005. 17(7): p. 809-16.
	9. Salh, B., et al., Differential cyclin-dependent kinase expression and activation in human colon cancer. Anticancer Res, 1999. 19(1B): p. 741-8.
	10. Tetsu, O. and F. McCormick, Proliferation of cancer cells despite CDK2 inhibition. Cancer Cell, 2003. 3(3): p. 233-45.
	20 more citations for this gene
$ CDK4	1. Ikeda, K., et al., [Cyclin D, CDK4 and p16 expression in colorectal cancer]. Nippon Rinsho, 1996. 54(4): p. 1054-9.	6
	2. Ye, Y.J., et al., [Antisense to CDK4 inhibits the growth of human colon cancer cells HT29]. Zhonghua Yi Xue Za Zhi, 2006. 86(12): p. 846-9.
	3. Zhao, P., Y.C. Hu, and I.C. Talbot, Expressing patterns of p16 and CDK4 correlated to prognosis in colorectal carcinoma. World J Gastroenterol, 2003. 9(10): p. 2202-6.
	4. Zhao, P., X. Mao, and I.C. Talbot, Aberrant cytological localization of p16 and CDK4 in colorectal epithelia in the normal adenoma carcinoma sequence. World J Gastroenterol, 2006. 12(39): p. 6391-6.
	5. Grady, W.M., et al., Proliferation and Cdk4 expression in microsatellite unstable colon cancers with TGFBR2 mutations. Int J Cancer, 2006. 118(3): p. 600-8.
	6. Cole, A.M., et al., Cyclin D2-cyclin-dependent kinase 4/6 is required for efficient proliferation and tumorigenesis following Apc loss. Cancer Res, 2010. 70(20): p. 8149-58.
$ CDK8	1. Firestein, R., K. Shima, et al. (2010). "CDK8 expression in 470 colorectal cancers in relation to beta-catenin activation, other molecular alterations and patient survival." Int J Cancer 126(12): 2863-2873.	3
	2. Firestein, R., A. J. Bass, et al. (2008). "CDK8 is a colorectal cancer oncogene that regulates beta-catenin activity." Nature 455(7212): 547-551.
	3. Seo, J. O., S. I. Han, et al. (2010). "Role of CDK8 and beta-catenin in colorectal adenocarcinoma." Oncol Rep 24(1): 285-291.
$ CENPA	1. Amato, A., T. Schillaci, et al. (2009). "CENPA overexpression promotes genome instability in pRb-depleted human cells." Mol Cancer 8: 119.	3
	2. Tomonaga, T., K. Matsushita, et al. (2003). "Overexpression and mistargeting of centromere protein-A in human primary colorectal cancer." Cancer Res 63(13): 3511-3516.
	3. Tomonaga, T., K. Matsushita, et al. (2005). "Centromere protein H is up-regulated in primary human colorectal cancer and its overexpression induces aneuploidy." Cancer Res 65(11): 4683-4689.
$ E2F5	1. Tsantoulis, P. K. and V. G. Gorgoulis (2005). "Involvement of E2F transcription factor family in cancer." Eur J Cancer 41(16): 2403-2414.	3
	2. Slaby, O., M. Svoboda, et al. (2009). "MicroRNAs in colorectal cancer: translation of molecular biology into clinical application." Mol Cancer 8: 102.
	3. Narayan, S. and D. Roy (2003). "Role of APC and DNA mismatch repair genes in the development of colorectal cancers." Mol Cancer 2: 41.
# HMGA1	1. Cleynen, I., C. Huysmans, et al. (2007). "Transcriptional control of the human high mobility group A1 gene: basal and oncogenic Ras-regulated expression." Cancer Res 67(10): 4620-4629.	3
	2. Mao, L., K. J. Wertzler, et al. (2009). "HMGA1 levels influence mitochondrial function and mitochondrial DNA repair efficiency." Mol Cell Biol 29(20): 5426-5440.
	3. Akaboshi, S., S. Watanabe, et al. (2009). "HMGA1 is induced by Wnt/beta-catenin pathway and maintains cell proliferation in gastric cancer." Am J Pathol 175(4): 1675-1685.
# MAD2L1	1. Abal, M., et al., APC inactivation associates with abnormal mitosis completion and concomitant BUB1B/MAD2L1 up-regulation. Gastroenterology, 2007. 132(7): p. 2448-58.	2
	2. Li, G.Q. and H.F. Zhang, Mad2 and p27 expression profiles in colorectal cancer and its clinical significance. World J Gastroenterol, 2004. 10(21): p. 3218-20.
$ MKI67	1. Kanavaros, P., K. Stefanaki, et al. (1999). "Expression of p53, p21/waf, bcl-2, bax, Rb and Ki67 proteins in colorectal adenocarcinomas." Med Oncol 16(1): 23-30.	4
	2. Dziegiel, P., J. Forgacz, et al. (2003). "Prognostic significance of metallothionein expression in correlation with Ki-67 expression in adenocarcinomas of large intestine." Histol Histopathol 18(2): 401-407.
	3. Dziegiel, P., M. Dumanska, et al. (2004). "Intensity of apoptosis as related to the expression of metallothionein (MT), caspase-3 (cas-3) and Ki-67 antigen and the survival time of patients with primary colorectal adenocarcinomas." Rocz Akad Med Bialymst 49 Suppl 1: 5-7.
	4. Szachnowicz, S., I. Cecconello, et al. (2005). "Origin of adenocarcinoma in Barrett's esophagus: p53 and Ki67 expression and histopathologic background." Clinics (Sao Paulo) 60(2): 103-112.
$ MYC	1. Wang, H.L., et al., Elevated protein expression of cyclin D1 and Fra-1 but decreased expression of c-Myc in human colorectal adenocarcinomas overexpressing beta-catenin. Int J Cancer, 2002. 101(4): p. 301-10.	5
	2. Seidler, H.B., et al., Expression level of Wnt signaling components possibly influences the biological behavior of colorectal cancer in different age groups. Exp Mol Pathol, 2004. 76(3): p. 224-33.
	3. Zalata, K.R., et al., p53, Bcl-2 and C-Myc expressions in colorectal carcinoma associated with schistosomiasis in Egypt. Cell Oncol, 2005. 27(4): p. 245-53
	4. Matsushita, K., et al., Strong HLA-DR antigen expression on cancer cells relates to better prognosis of colorectal cancer patients: Possible involvement of c-myc suppression by interferon-gamma in situ. Cancer Sci, 2006. 97(1): p. 57-63.
	5. Takahashi, Y., et al., Amplification of c-myc and cyclin D1 genes in primary and metastatic carcinomas of the liver. Pathol Int, 2007. 57(7): p. 437-42.
& PML	1. Plevova, P., et al., PML and TRF2 protein expression in hereditary and sporadic colon cancer. Neoplasma, 2007. 54(4): p. 269-77.	3
	2. Vincenzi, B., et al., PML as a potential predictive factor of oxaliplatin/fluoropyrimidine-based first line chemotherapy efficacy in colorectal cancer patients. Journal of Cellular Physiology, 2012. 227(3): p. 927-933.
	3. Gurrieri, C., et al., Loss of the tumor suppressor PML in human cancers of multiple histologic origins. J Natl Cancer Inst, 2004. 96(4): p. 269-79.
$ PLK1	1. Takahashi, T., et al., Polo-like kinase 1 (PLK1) is overexpressed in primary colorectal cancers. Cancer Sci, 2003. 94(2): p. 148-52.	3
	2. Weichert, W., et al., Polo-like kinase 1 expression is a prognostic factor in human colon cancer. World J Gastroenterol, 2005. 11(36): p. 5644-50.
	3. Takai, N., et al., Polo-like kinases (Plks) and cancer. Oncogene, 2005. 24(2): p. 287-91.
$ PTPN11	1. Jongmans, M.C., et al., Cancer risk in patients with Noonan syndrome carrying a PTPN11 mutation. Eur J Hum Genet, 2011.	3
	2. Martinelli, S., et al., Activating PTPN11 mutations play a minor role in pediatric and adult solid tumors. Cancer Genet Cytogenet, 2006. 166(2): p. 124-9.
	3. Chan, R.J. and G.S. Feng, PTPN11 is the first identified proto-oncogene that encodes a tyrosine phosphatase. Blood, 2007. 109(3): p. 862-7.
# SKP2	1. Fujita, T., et al., Regulation of Skp2-p27 axis by the Cdh1/anaphase-promoting complex pathway in colorectal tumorigenesis. Am J Pathol, 2008. 173(1): p. 217-28.	2
	2. Shapira, M., et al., The prognostic impact of the ubiquitin ligase subunits Skp2 and Cks1 in colorectal carcinoma. Cancer, 2005. 103(7): p. 1336-46.
# TUBB	1. Giarnieri, E., et al., Alpha- and beta-tubulin expression in rectal cancer development. Anticancer Res, 2005. 25(5): p. 3237-41.	5
	2. Carles, G., et al., Differentiation of human colon cancer cells changes the expression of beta-tubulin isotypes and MAPs. Br J Cancer, 1999. 80(8): p. 1162-8
	3. Portyanko, A., et al., beta(III)-tubulin at the invasive margin of colorectal cancer: possible link to invasion. Virchows Arch, 2009. 454(5): p. 541-8.
	4. Jirasek, T., et al., Expression of class III beta-tubulin in colorectal carcinomas: an immunohistochemical study using TU-20 & TuJ-1 antibody. Indian J Med Res, 2009. 129(1): p. 89-94.
	5. Ozguven, B.Y., et al., Immunohistochemical study of E-cadherin and beta-catenin expression in colorectal carcinomas. Pol J Pathol, 2011. 62(1): p. 19-24.
Resisting cell death
$ BCL2	1. Poincloux, L., X. Durando, et al. (2009). "Loss of Bcl-2 expression in colon cancer: a prognostic factor for recurrence in stage II colon cancer." Surg Oncol 18(4): 357-365.	8
	2. Torsello, A., C. Garufi, et al. (2008). "P53 and bcl-2 in colorectal cancer arising in patients under 40 years of age: distribution and prognostic relevance." Eur J Cancer 44(9): 1217-1222.
	3. Bendardaf, R., R. Ristamaki, et al. (2008). "Bcl-2 expression significantly correlates with thymidylate synthase expression in colorectal cancer patients." World J Gastroenterol 14(40): 6218-6223.
	4. Jiang, M. and J. Milner (2003). "Bcl-2 constitutively suppresses p53-dependent apoptosis in colorectal cancer cells." Genes Dev 17(7): 832-837.
	5. Meterissian, S. H., M. Kontogiannea, et al. (2001). "Bcl-2 is a useful prognostic marker in Dukes' B colon cancer." Ann Surg Oncol 8(6): 533-537.
	6. Zhang, H., Y. Li, et al. (2011). "MiR-148a promotes apoptosis by targeting Bcl-2 in colorectal cancer." Cell Death Differ.
	7. Zavrides, H. N., A. Zizi-Sermpetzoglou, et al. (2005). "Prognostic evaluation of CD44 expression in correlation with bcl-2 and p53 in colorectal cancer." Folia Histochem Cytobiol 43(1): 31-36.
	8. Guzinska-Ustymowicz, K., A. Pryczynicz, et al. (2009). "Correlation between proliferation markers: PCNA, Ki-67, MCM-2 and antiapoptotic protein Bcl-2 in colorectal cancer." Anticancer Res 29(8): 3049-3052.
$ BIRC5	1. Wang, G.Q., et al., [Expression and clinical significance of survivin and matrix metalloproteinase-7 in colon cancer]. Ai Zheng, 2009. 28(9): p. 945-9.	>20
	2. Jiang, Z.M., et al., [Expression and significance of survivin in colon cancer]. Ai Zheng, 2004. 23(11 Suppl): p. 1414-7.
	3. Yamamoto, T., et al., Downregulation of survivin expression by induction of the effector cell protease receptor-1 reduces tumor growth potential and results in an increased sensitivity to anticancer agents in human colon cancer. Eur J Cancer, 2002. 38(17): p. 2316-24.
	4. Sakoguchi-Okada, N., et al., Celecoxib inhibits the expression of survivin via the suppression of promoter activity in human colon cancer cells. Biochem Pharmacol, 2007. 73(9): p. 1318-29.
	5. Yamamoto, T., et al., [Development of a novel gene therapy using survivin antisense expressing adenoviral vectors]. Gan To Kagaku Ryoho, 2003. 30(11): p. 1805-8.
	6. Fang, Y.J., et al., Elevated expressions of MMP7, TROP2, and survivin are associated with survival, disease recurrence, and liver metastasis of colon cancer. Int J Colorectal Dis, 2009. 24(8): p. 875-84.
	7. Tu, S.P., et al., Gene therapy for colon cancer by adeno-associated viral vector-mediated transfer of survivin Cys84Ala mutant. Gastroenterology, 2005. 128(2): p. 361-75.
	8. Mandayam, S., et al., Roles of survivin isoforms in the chemopreventive actions of NSAIDS on colon cancer cells. Apoptosis, 2007. 12(6): p. 1109-16.
	9. Shan, B.E., M.X. Wang, and R.Q. Li, Quercetin inhibit human SW480 colon cancer growth in association with inhibition of cyclin D1 and survivin expression through Wnt/beta-catenin signaling pathway. Cancer Invest, 2009. 27(6): p. 604-12.
	10. Mori, F., et al., Survivin and Cyclooxygenase-2 are co-expressed in human and mouse colon carcinoma and in terminally differentiated colonocytes. Histol Histopathol, 2007. 22(1): p. 61-77.
	20 more citations for this gene
# KAT2B	1. Hirano, G., et al., Enhanced expression of PCAF endows apoptosis resistance in cisplatin-resistant cells. Mol Cancer Res, 2010. 8(6): p. 864-72.	1
$ HSPH1	1. Miyazaki, M., T. Nakatsura, et al. (2005). "DNA vaccination of HSP105 leads to tumor rejection of colorectal cancer and melanoma in mice through activation of both CD4 T cells and CD8 T cells." Cancer Sci 96(10): 695-705.	3
	2. Hwang, T. S., H. S. Han, et al. (2003). "Differential, stage-dependent expression of Hsp70, Hsp110 and Bcl-2 in colorectal cancer." J Gastroenterol Hepatol 18(6): 690-700.
	3. Kai, M., T. Nakatsura, et al. (2003). "Heat shock protein 105 is overexpressed in a variety of human tumors." Oncol Rep 10(6): 1777-1782.
# RFC2	1. Ashktorab, H., A. A. Schaffer, et al. (2010). "Distinct genetic alterations in colorectal cancer." PLoS One 5(1): e8879.	1
# TRAP1	1. Costantino, E., F. Maddalena, et al. (2009). "TRAP1, a novel mitochondrial chaperone responsible for multi-drug resistance and protection from apoptotis in human colorectal carcinoma cells." Cancer Lett 279(1): 39-46.	3
	2. Landriscina, M., G. Laudiero, et al. (2010). "Mitochondrial chaperone Trap1 and the calcium binding protein Sorcin interact and protect cells against apoptosis induced by antiblastic agents." Cancer Res 70(16): 6577-6586.
	3. Liu, D., J. Hu, et al. (2010). "Tumor necrosis factor receptor-associated protein 1(TRAP1) regulates genes involved in cell cycle and metastases." Cancer Lett 296(2): 194-205.
Inducing agiogenesis
# PECAM1	1. Ilan, N., A. Mohsenin, et al. (2001). "PECAM-1 shedding during apoptosis generates a membrane-anchored truncated molecule with unique signaling characteristics." FASEB J 15(2): 362-372.	3
	2. Ilan, N. and J. A. Madri (2003). "PECAM-1: old friend, new partners." Curr Opin Cell Biol 15(5): 515-524.
	3. Ahmed, M. M. and S. H. Mohammed (2010). "Significance of intratumoral microvessel density quantification based on immunohistochemical detection of PECAM-1 and vWF in colorectal carcinoma from Iraqi patients." Indian J Pathol Microbiol 53(3): 439-446.
# MMP2	1. Tutton, M.G., et al., Use of plasma MMP-2 and MMP-9 levels as a surrogate fortumour expression in colorectal cancer patients.Int J Cancer, 2003. 107(4): p. 541-50.	7
	2. Masaki, T., et al., Laminin-5 gamma 2 chain and matrix metalloproteinase-2 may trigger colorectal carcinoma invasiveness through formation of budding tumor cells.Anticancer Res, 2003.23(5b): p. 4113-9.
	3. Xu, E., et al., A single nucleotide polymorphism in the matrix metalloproteinase-2 promoter is associated with colorectal cancer.Biochem Biophys Res Commun, 2004.324(3): p. 999-1003.
	4. Xu, E., et al., Association of matrix metalloproteinase-2 and -9 promoter polymorphisms with colorectal cancer in Chinese. Mol Carcinog, 2007. 46(11): p. 924-9.
	5. Delektorskaya, V.V., et al., Prognostic significance of expression of matrix metalloproteinase in colorectal adenocarcinomas and their metastases. Bull Exp Biol Med, 2007. 143(4): p. 455-8.
	6. Oshima, T., et al., Clinicopathological significance of the gene expression of matrix metalloproteinases and reversion-inducing cysteine-rich protein with Kazal motifs in patients with colorectal cancer: MMP-2 gene expression is a useful predictor of liver metastasis from colorectal cancer. Oncol Rep, 2008. 19(5): p. 1285-91.
	7. Langers, A.M., et al., MMP-2 geno-phenotype is prognostic for colorectal cancer survival, whereas MMP-9 is not. Br J Cancer, 2008. 98(11): p. 1820-3.
$ MMP9	1. Behrens, P., et al., Stromal expression of invasion-promoting, matrix-degrading proteases MMP-1 and -9 and the Ets 1 transcription factor in HNPCC carcinomas and sporadic colorectal cancers. Int J Cancer, 2003. 107(2): p. 183-8.	16
	2. Tutton, M.G., et al., Use of plasma MMP-2 and MMP-9 levels as a surrogate for tumour expression in colorectal cancer patients. Int J Cancer, 2003. 107(4): p. 541-50.
	3. Takeuchi, T., et al., The membrane-anchored matrix metalloproteinase (MMP) regulator RECK in combination with MMP-9 serves as an informative prognostic indicator for colorectal cancer. Clin Cancer Res, 2004. 10(16): p. 5572-9.
	4. Kunii, Y., et al., Advanced colorectal carcinomas measuring 20 mm or less exhibit markedly higher invasiveness despite their size. Dig Dis Sci, 2004. 49(11-12): p. 1899-905.
	5. Ogata, Y., et al., The MMP-9 expression determined the efficacy of postoperative adjuvant chemotherapy using oral fluoropyrimidines in stage II or III colorectal cancer. Cancer Chemother Pharmacol, 2006. 57(5): p. 577-83.
	6. Islekel, H., et al., Matrix metalloproteinase-9,-3 and tissue inhibitor of matrix metalloproteinase-1 in colorectal cancer: relationship to clinicopathological variables. Cell Biochem Funct, 2007. 25(4): p. 433-41.
	7. Daniel, P., et al., Transforming growth factor beta 1 and metalloproteinase-9 overexpression in colorectal cancer (CC) and adenoma. Int J Colorectal Dis, 2007. 22(10): p. 1165-72.
	8. Cho, Y.B., et al., Matrix metalloproteinase-9 activity is associated with poor prognosis in T3-T4 node-negative colorectal cancer. Hum Pathol, 2007. 38(11): p. 1603-10.
	9. Xing, L.L., et al., Matrix metalloproteinase-9-1562C>T polymorphism may increase the risk of lymphatic metastasis of colorectal cancer. World J Gastroenterol, 2007. 13(34): p. 4626-9.
	10. Hurst, N.G., et al., Elevated serum matrix metalloproteinase 9 (MMP-9) concentration predicts the presence of colorectal neoplasia in symptomatic patients. Br J Cancer, 2007. 97(7): p. 971-7.
	11. Delektorskaya, V.V., et al., Prognostic significance of expression of matrix metalloproteinase in colorectal adenocarcinomas and their metastases. Bull Exp Biol Med, 2007. 143(4): p. 455-8.
	12. Gershtein, E.S., et al., Matrix metalloproteinases 7 and 9 and their types 1 and 4 tissue inhibitors in tumors and plasma of patients with colorectal cancer. Bull Exp Biol Med, 2007. 143(4): p. 459-62.
	13. Herszenyi, L., et al., Matrix metalloproteinase-9 expression in the normal mucosa-adenoma-dysplasia-adenocarcinoma sequence of the colon. Pathol Oncol Res, 2008. 14(1): p. 31-7.
	14. Oshima, T., et al., Clinicopathological significance of the gene expression of matrix metalloproteinases and reversion-inducing cysteine-rich protein with Kazal motifs in patients with colorectal cancer: MMP-2 gene expression is a useful predictor of liver metastasis from colorectal cancer. Oncol Rep, 2008. 19(5): p. 1285-91.
	15. Cao, J., et al., Upregulation of activator protein-4 in human colorectal cancer with metastasis. Int J Surg Pathol, 2009. 17(1): p. 16-21.
	16. Langers, A.M., et al., MMP-2 geno-phenotype is prognostic for colorectal cancer survival, whereas MMP-9 is not. Br J Cancer, 2008. 98(11): p. 1820-3.
Activating invasion and metastasis
$ CEBPB	1. Staiger, J., M. J. Lueben, et al. (2009). "C/EBPbeta regulates body composition, energy balance-related hormones and tumor growth." Carcinogenesis 30(5): 832-840.	3
	2. Ma, S., M. Shi, et al. (2010). "Incorporating gene co-expression network in identification of cancer prognosis markers." BMC Bioinformatics 11: 271.
	3. Meir, O., E. Dvash, et al. (2010). "C/EBP-beta regulates endoplasmic reticulum stress-triggered cell death in mouse and human models." PLoS One 5(3): e9516.
$ CSE1L	1. Tai, C. J., C. H. Hsu, et al. (2010). "Cellular apoptosis susceptibility (CSE1L/CAS) protein in cancer metastasis and chemotherapeutic drug-induced apoptosis." J Exp Clin Cancer Res 29: 110.	5
	2. Uen, W. C., C. J. Tai, et al. (2010). "Differential distributions of CSE1L/CAS and E-cadherin in the polarized and non-polarized epithelial glands of neoplastic colorectal epithelium." J Mol Histol 41(4-5): 259-266.
	3. Stella Tsai, C. S., H. C. Chen, et al. (2010). "Serum cellular apoptosis susceptibility protein is a potential prognostic marker for metastatic colorectal cancer." Am J Pathol 176(4): 1619-1628.
	4. Brinkmann, U., M. Gallo, et al. (1996). "The human CAS (cellular apoptosis susceptibility) gene mapping on chromosome 20q13 is amplified in BT474 breast cancer cells and part of aberrant chromosomes in breast and colon cancer cell lines." Genome Res 6(3): 187-194.
	5. Jiang, M. C. and C. F. Liao (2004). "CSE1/CAS overexpression inhibits the tumorigenicity of HT-29 colon cancer cells." J Exp Clin Cancer Res 23(2): 325-332.
$ PLAU	1. Przybylowska, K., et al., Antigen levels of the urokinase-type plasminogen activator and its gene polymorphisms in colorectal cancer. Cancer Lett, 2002. 181(1): p. 23-30.	4
	2. Bauer, T.W., et al., Insulinlike growth factor-I-mediated migration and invasion of human colon carcinoma cells requires activation of c-Met and urokinase plasminogen activator receptor. Ann Surg, 2005. 241(5): p. 748-56; discussion 756-8.
	3. Obermeyer, K., et al., The expression of low density lipoprotein receptor-related protein in colorectal carcinoma. Oncol Rep, 2007. 17(2): p. 361-7.
	4. Zlobec, I., et al., Multimarker phenotype predicts adverse survival in patients with lymph node-negative colorectal cancer. Cancer, 2008. 112(3): p. 495-502.
$ PSAT1	Vie, N., V. Copois, et al. (2008). "Overexpression of phosphoserine aminotransferase PSAT1 stimulates cell growth and increases chemoresistance of colon cancer cells." Mol Cancer 7: 14.	1
# SNRPF	1. Ramaswamy, S., K. N. Ross, et al. (2003). "A molecular signature of metastasis in primary solid tumors." Nat Genet 33(1): 49-54.	3
	2. Clarke, P. A., M. L. George, et al. (2003). "Molecular pharmacology of cancer therapy in human colorectal cancer by gene expression profiling." Cancer Res 63(20): 6855-6863.
	3. Wiese, A. H., J. Auer, et al. (2007). "Identification of gene signatures for invasive colorectal tumor cells." Cancer Detect Prev 31(4): 282-295.
$ SPARC	1. Cheetham, S., M. J. Tang, et al. (2008). "SPARC promoter hypermethylation in colorectal cancers can be reversed by 5-Aza-2'deoxycytidine to increase SPARC expression and improve therapy response." Br J Cancer 98(11): 1810-1819.	7
	2. Yang, E., H. J. Kang, et al. (2007). "Frequent inactivation of SPARC by promoter hypermethylation in colon cancers." Int J Cancer 121(3): 567-575.
	3. Sansom, O. J., F. C. Mansergh, et al. (2007). "Deficiency of SPARC suppresses intestinal tumorigenesis in APCMin/+ mice." Gut 56(10): 1410-1414.
	4. Liang, J. F., H. K. Wang, et al. (2010). "Relationship and prognostic significance of SPARC and VEGF protein expression in colon cancer." J Exp Clin Cancer Res 29: 71.
	5. Chew, A., P. Salama, et al. (2011). "SPARC, FOXP3, CD8 and CD45 Correlation with Disease Recurrence and Long-Term Disease-Free Survival in Colorectal Cancer." PLoS One 6(7): e22047.
	6. Tai, I. T., M. Dai, et al. (2005). "Genome-wide expression analysis of therapy-resistant tumors reveals SPARC as a novel target for cancer therapy." J Clin Invest 115(6): 1492-1502.
	7. Yin, J., G. Chen, et al. (2010). "Downregulation of SPARC expression decreases gastric cancer cellular invasion and survival." J Exp Clin Cancer Res 29: 59.
# TGFB1	1. Xiong, B., et al., TGF beta1 expression and angiogenesis in colorectal cancer tissue. World J Gastroenterol, 2002. 8(3): p. 496-8.	12
	2. Xiong, B., et al., Transforming growth factor-beta1 in invasion and metastasis in colorectal cancer. World J Gastroenterol, 2002. 8(4): p. 674-8.
	3. Crivello, A., et al., Regulatory cytokine gene polymorphisms and risk of colorectal carcinoma. Ann N Y Acad Sci, 2006. 1089: p. 98-103.
	4. Daniel, P., et al., Transforming growth factor beta 1 and metalloproteinase-9 overexpression in colorectal cancer (CC) and adenoma. Int J Colorectal Dis, 2007. 22(10): p. 1165-72.
	5. Berndt, S.I., et al., Transforming growth factor beta 1 (TGFB1) gene polymorphisms and risk of advanced colorectal adenoma. Carcinogenesis, 2007. 28(9): p. 1965-70.
	6. Veenendaal, L.M., et al., Differential Notch and TGFbeta signaling in primary colorectal tumors and their corresponding metastases. Cell Oncol, 2008. 30(1): p. 1-11.
	7. Rojas, A., et al., The aberrant methylation of TSP1 suppresses TGF-beta1 activation in colorectal cancer. Int J Cancer, 2008. 123(1): p. 14-21.
	8. Munoz, N.M., J.Y. Baek, and W.M. Grady, TGF-beta has paradoxical and context dependent effects on proliferation and anoikis in human colorectal cancer cell lines. Growth Factors, 2008. 26(5): p. 254-62.
	9. Zhou, R., et al., Soluble transforming growth factor beta type II receptor attenuates TGF-beta1 activity in human colorectal cancer LoVo cells. Oncol Rep, 2008. 20(6): p. 1449-56.
	10. Zhang, Y., et al., Genetic polymorphisms of transforming growth factor-beta1 and its receptors and colorectal cancer susceptibility: a population-based case-control study in China. Cancer Lett, 2009. 275(1): p. 102-8.
	11. Amirghofran, Z., et al., Genetic polymorphism in the transforming growth factor beta1 gene (-509 C/T and -800 G/A) and colorectal cancer. Cancer Genet Cytogenet, 2009. 190(1): p. 21-5.
	12. Offenberg, H., et al., TIMP-1 expression in human colorectal cancer is associated with TGF-B1, LOXL2, INHBA1, TNF-AIP6 and TIMP-2 transcript profiles. Mol Oncol, 2008. 2(3): p. 233-40.
Enabling replicative immortality
$ PARP1	1. Idogawa, M., et al., Poly(ADP-ribose) polymerase-1 is a component of the oncogenic T-cell factor-4/beta-catenin complex. Gastroenterology, 2005. 128(7): p. 1919-36.	1
$ TOP2A	1. Huang, L., et al., Functional interaction of DNA topoisomerase IIalpha with the beta-catenin and T-cell factor-4 complex. Gastroenterology, 2007. 133(5): p. 1569-78.	2
	2. Coss, A., et al., Increased topoisomerase IIalpha expression in colorectal cancer is associated with advanced disease and chemotherapeutic resistance via inhibition of apoptosis. Cancer Lett, 2009. 276(2): p. 228-38.
Epigenetic switching
# EZH2	1. Fluge, O., et al., Expression of EZH2 and Ki-67 in colorectal cancer and associations with treatment response and prognosis. Br J Cancer, 2009. 101(8): p. 1282-9.	4
	2. Wang, C.G., et al., EZH2 and STAT6 expression profiles are correlated with colorectal cancer stage and prognosis. World J Gastroenterol, 2010. 16(19): p. 2421-7.
	3. Kodach, L.L., et al., The role of EZH2 and DNA methylation in the silencing of the tumour suppressor RUNX3 in colorectal cancer. Carcinogenesis, 2010. 31(9): p. 1567-75.
	4. Takawa, M., et al., Validation of the histone methyltransferase EZH2 as a therapeutic target for various types of human cancer and as a prognostic marker. Cancer Sci, 2011. 102(7): p. 1298-1305.
# HDAC2	1. Zhu, P., et al., Induction of HDAC2 expression upon loss of APC in colorectal tumorigenesis. Cancer Cell, 2004. 5(5): p. 455-63.	9
	2. Mariadason, J.M., Making sense of HDAC2 mutations in colon cancer. Gastroenterology, 2008. 135(5): p. 1457-9.
	3. Chou, C.W., et al., HDAC inhibition decreases the expression of EGFR in colorectal cancer cells. PLoS One, 2011. 6(3): p. e18087.
	4. Witt, O., et al., HDAC family: What are the cancer relevant targets? Cancer Lett, 2009. 277(1): p. 8-21.
	5. Kaler, P., et al., HDAC2 deficiency sensitizes colon cancer cells to TNFalpha-induced apoptosis through inhibition of NF-kappaB activity. Exp Cell Res, 2008. 314(7): p. 1507-18.
	6. Krishnan, M., et al., HDAC inhibitors regulate claudin-1 expression in colon cancer cells through modulation of mRNA stability. Oncogene, 2010. 29(2): p. 305-12.
	7. Schuler, S., et al., HDAC2 attenuates TRAIL-induced apoptosis of pancreatic cancer cells. Mol Cancer, 2010. 9: p. 80.
	8. Ashktorab, H., et al., Global histone H4 acetylation and HDAC2 expression in colon adenoma and carcinoma. Dig Dis Sci, 2009. 54(10): p. 2109-17.
	9. Glaser, K.B., et al., Gene expression profiling of multiple histone deacetylase (HDAC) inhibitors: defining a common gene set produced by HDAC inhibition in T24 and MDA carcinoma cell lines. Mol Cancer Ther, 2003. 2(2): p. 151-63.
$ NAT10	1. Lilla, C., E. Verla-Tebit, et al. (2006). "Effect of NAT1 and NAT2 genetic polymorphisms on colorectal cancer risk associated with exposure to tobacco smoke and meat consumption." Cancer Epidemiol Biomarkers Prev 15(1): 99-107.	12
	2. Bell, D. A., E. A. Stephens, et al. (1995). "Polyadenylation polymorphism in the acetyltransferase 1 gene (NAT1) increases risk of colorectal cancer." Cancer Res 55(16): 3537-3542.
	3. Kiss, I., A. Nemeth, et al. (2004). "Polymorphisms of glutathione-S-transferase and arylamine N-acetyltransferase enzymes and susceptibility to colorectal cancer." Anticancer Res 24(6): 3965-3970.
	4. Yeh, C. C., F. C. Sung, et al. (2009). "Polymorphisms of cytochrome P450 1A2 and N-acetyltransferase genes, meat consumption, and risk of colorectal cancer." Dis Colon Rectum 52(1): 104-111.
	5. Roemer, H. C., W. Weistenhofer, et al. (2008). "N-acetyltransferase 1 in colon and rectal cancer cases from an industrialized area." J Toxicol Environ Health A 71(13-14): 902-905.
	6. Yoshioka, M., T. Katoh, et al. (1999). "Glutathione S-transferase (GST) M1, T1, P1, N-acetyltransferase (NAT) 1 and 2 genetic polymorphisms and susceptibility to colorectal cancer." J UOEH 21(2): 133-147.
	7. Hengstler, J. G., M. Arand, et al. (1998). "Polymorphisms of N-acetyltransferases, glutathione S-transferases, microsomal epoxide hydrolase and sulfotransferases: influence on cancer susceptibility." Recent Results Cancer Res 154: 47-85.
	8. Zhao, B., E. J. Lee, et al. (1998). "Detection of mutations and polymorphism of N-acetyltransferase 1 gene in Indian, Malay and Chinese populations." Pharmacogenetics 8(4): 299-304.
	9. Butler, W. J., P. Ryan, et al. (2001). "Metabolic genotypes and risk for colorectal cancer." J Gastroenterol Hepatol 16(6): 631-635.
	10. Yeh, C. C., F. C. Sung, et al. (2007). "Association between polymorphisms of biotransformation and DNA-repair genes and risk of colorectal cancer in Taiwan." J Biomed Sci 14(2): 183-193.
	11. Butler, L. M., R. C. Millikan, et al. (2008). "Modification by N-acetyltransferase 1 genotype on the association between dietary heterocyclic amines and colon cancer in a multiethnic study." Mutat Res 638(1-2): 162-174.
	12. Houlston, R. S. and I. P. Tomlinson (2001). "Polymorphisms and colorectal tumor risk." Gastroenterology 121(2): 282-301.
# PRMT1	1. Mathioudaki, K., et al., The PRMT1 gene expression pattern in colon cancer. Br J Cancer, 2008. 99(12): p. 2094-9.	2
	2. Papadokostopoulou, A., et al., Colon cancer and protein arginine methyltransferase 1 gene expression. Anticancer Res, 2009. 29(4): p. 1361-6.
Hyperactivation of fatty acid synthase
$ FASN	1. Ogino, S., et al., Fatty acid synthase overexpression in colorectal cancer is associated with microsatellite instability, independent of CpG island methylator phenotype. Hum Pathol, 2007. 38(6): p. 842-9.	3
	2. Ogino, S., et al., Cohort study of fatty acid synthase expression and patient survival in colon cancer. J Clin Oncol, 2008. 26(35): p. 5713-20.
	3. Uddin, S., et al., High prevalence of fatty acid synthase expression in colorectal cancers in Middle Eastern patients and its potential role as a therapeutic target. Am J Gastroenterol, 2009. 104(7): p. 1790-801.
Genome Instability and Mutation
$ ATR	1. Jardim, M. J., Q. Wang, et al. (2009). "Reduced ATR or Chk1 expression leads to chromosome instability and chemosensitization of mismatch repair-deficient colorectal cancer cells." Mol Biol Cell 20(17): 3801-3809.	3
	2. Hurley, P. J., D. Wilsker, et al. (2007). "Human cancer cells require ATR for cell cycle progression following exposure to ionizing radiation." Oncogene 26(18): 2535-2542.
	3. Charrier, J. D., S. J. Durrant, et al. (2011). "Discovery of potent and selective inhibitors of ataxia telangiectasia mutated and Rad3 related (ATR) protein kinase as potential anticancer agents." J Med Chem 54(7): 2320-2330.
# MRE11A	1. Giannini, G., C. Rinaldi, et al. (2004). "Mutations of an intronic repeat induce impaired MRE11 expression in primary human cancer with microsatellite instability." Oncogene 23(15): 2640-2647.	4
	2. Vilar, E., C. M. Bartnik, et al. (2011). "MRE11 deficiency increases sensitivity to poly(ADP-ribose) polymerase inhibition in microsatellite unstable colorectal cancers." Cancer Res 71(7): 2632-2642.
	3. Giannini, G., E. Ristori, et al. (2002). "Human MRE11 is inactivated in mismatch repair-deficient cancers." EMBO Rep 3(3): 248-254.
	4. Gao, J., H. Zhang, et al. (2008). "RAD50/MRE11/NBS1 proteins in relation to tumour development and prognosis in patients with microsatellite stable colorectal cancer." Histol Histopathol 23(12): 1495-1502.
# MSH2	1. Shin, K.H., et al., Mutational analysis of promoters of mismatch repair genes hMSH2 and hMLH1 in hereditary nonpolyposis colorectal cancer and early onset colorectal cancer patients: identification of three novel germ-line mutations in promoter of the hMSH2 gene. Cancer Res, 2002. 62(1): p. 38-42.	>20
	2. Wang, Y., et al., A modified multiplex PCR assay for detection of large deletions in MSH2 and MLH1. Hum Mutat, 2002. 19(3): p. 279-86.
	3. Rossi, B.M., et al., hMLH1 and hMSH2 gene mutation in Brazilian families with suspected hereditary nonpolyposis colorectal cancer. Ann Surg Oncol, 2002. 9(6): p. 555-61.
	4. Wagner, A., et al., A 10-Mb paracentric inversion of chromosome arm 2p inactivates MSH2 and is responsible for hereditary nonpolyposis colorectal cancer in a North-American kindred. Genes Chromosomes Cancer, 2002. 35(1): p. 49-57.
	5. Foulkes, W.D., et al., The founder mutation MSH2*1906G-->C is an important cause of hereditary nonpolyposis colorectal cancer in the Ashkenazi Jewish population. Am J Hum Genet, 2002. 71(6): p. 1395-412.
	6. Guillem, J.G., et al., A636P is associated with early-onset colon cancer in Ashkenazi Jews. J Am Coll Surg, 2003. 196(2): p. 222-5.
	7. Guillem, J.G., et al., A636P is associated with early-onset colon cancer in Ashkenazi Jews. J Am Coll Surg, 2003. 196(2): p. 222-5.
	8. Roh, S.A., et al., Characterization of mutator pathway in younger-age-onset colorectal adenocarcinomas. J Korean Med Sci, 2003. 18(3): p. 387-91.
	9. Banno, K., et al., Identification of germline MSH2 gene mutations in endometrial cancer not fulfilling the new clinical criteria for hereditary nonpolyposis colorectal cancer. Cancer Genet Cytogenet, 2003. 146(1): p. 58-65.
	10. Chan, T.L., et al., MSH2 c.1452-1455delAATG is a founder mutation and an important cause of hereditary nonpolyposis colorectal cancer in the southern Chinese population. Am J Hum Genet, 2004. 74(5): p. 1035-42.
	20 more citations for this gene
Deregulating cellular energetics
$ PKM2	1. Christofk, H. R., M. G. Vander Heiden, et al. (2008). "The M2 splice isoform of pyruvate kinase is important for cancer metabolism and tumour growth." Nature 452(7184): 230-233.	4
	2. Ewald, N., M. Schaller, et al. (2007). "Fecal pyruvate kinase-M2 (tumor M2-PK) measurement: a new screening concept for colorectal cancer." Anticancer Res 27(4A): 1949-1952.
	3. Kumar, Y., N. Tapuria, et al. (2007). "Tumour M2-pyruvate kinase: a gastrointestinal cancer marker." Eur J Gastroenterol Hepatol 19(3): 265-276.
	4. Hardt, P. D., M. Toepler, et al. (2003). "Measurement of fecal pyruvate kinase type M2 (tumor M2-PK) concentrations in patients with gastric cancer, colorectal cancer, colorectal adenomas and controls." Anticancer Res 23(2A): 851-853.
Avoiding immune destruction
# ILF2	1. Sakamoto, S., et al., The NF90-NF45 complex functions as a negative regulator in the microRNA processing pathway. Molecular and cellular biology, 2009. 29(13): p. 3754-69.	2
	2. Akao, Y., Y. Nakagawa, and T. Naoe, let-7 microRNA functions as a potential growth suppressor in human colon cancer cells. Biological & pharmaceutical bulletin, 2006. 29(5): p. 903-6.
